# Supplementary material for: Understanding older adults’ adoption of facial recognition payment: An integrated model of TAM and UXT
Source: PLoS One. 2025 Jul 10;20(7):e0325291. doi: 10.1371/journal.pone.0325291 (PMC12244727; doi:10.1371/journal.pone.0325291)
Supplement: S1 Data — (XLSX) [file pone.0325291.s001.xlsx]

## Sheet: 用来分析的数据(去除无效数据387）_1
Serial Number	Time Taken (Unit: Seconds)	Gender	Age	Education	Income	TimeofusingFRD	PE1	PE2	PE3	FC1	FC2	FC3	FC4	TA1	TA2	TA3	TA4	PS1	PS2	PS3	PS4	PI1	PI2	PI3	PC1	PC2	PC3	TSE1	TSE2	TSE3	TSE4	PU1	PU2	PU3	PEOU1	PEOU2	PEOU3	ATT1	ATT2	ATT3	BI1	BI2	BI3
1	834	1	2	2	3	2	5	5	6	5	6	6	5	6	5	5	5	6	6	5	6	6	6	5	5	5	6	5	5	5	5	5	5	6	6	6	5	5	6	6	6	5	5
2	373	2	1	4	1	3	6	5	5	5	5	5	5	6	5	6	6	7	6	6	6	6	5	5	6	6	5	6	6	5	5	6	6	7	7	6	6	6	7	7	7	7	7
3	377	2	1	1	2	3	6	7	7	7	6	7	4	7	4	4	4	7	7	7	7	4	4	7	7	7	7	7	7	7	7	7	7	7	7	7	7	7	7	7	7	7	7
4	513	2	1	1	3	5	4	5	5	2	6	2	4	7	7	6	7	7	6	7	7	4	5	6	7	7	7	6	6	7	4	7	6	7	2	2	5	7	6	2	2	2	2
5	397	2	1	2	3	3	5	3	6	4	6	3	6	4	2	5	4	6	3	5	4	2	6	4	2	6	4	6	3	5	3	5	5	5	4	3	5	3	5	3	5	3	5
6	564	1	1	3	3	4	4	4	4	4	6	4	6	6	3	4	4	7	6	6	6	6	6	5	6	6	6	6	6	6	6	5	6	6	6	5	6	5	4	4	5	4	2
7	879	2	1	1	1	5	6	1	2	1	2	6	6	3	2	3	4	1	2	4	1	3	4	3	4	3	2	3	3	4	3	3	4	3	3	3	3	3	4	3	4	3	4
8	1177	1	1	2	2	1	6	6	7	4	7	6	7	3	4	2	2	4	4	4	4	4	6	7	7	7	7	6	6	5	6	7	7	7	7	6	6	7	7	7	4	4	7
9	451	1	1	3	3	2	5	3	6	6	7	5	6	6	4	2	2	2	5	5	5	6	5	6	6	5	5	6	5	6	5	6	6	5	6	5	5	6	6	6	5	6	5
10	674	1	2	2	1	4	7	7	7	7	7	7	7	1	1	1	1	4	7	4	7	1	4	4	7	7	7	7	7	7	7	7	7	7	7	7	7	7	7	4	4	7	4
11	1297	2	1	3	3	1	2	2	2	2	2	3	2	5	5	4	5	4	5	6	7	1	2	1	4	3	3	2	2	3	2	3	4	3	3	3	3	3	3	3	3	2	2
12	950	2	1	3	3	1	7	7	3	3	7	3	7	5	2	1	1	1	2	7	7	7	7	7	7	7	7	7	7	7	7	7	7	7	7	7	7	7	7	7	7	7	7
13	795	2	3	1	1	5	1	1	1	1	1	4	1	7	7	7	7	7	7	7	7	1	1	1	1	1	1	4	4	4	4	1	1	1	1	1	1	1	1	1	1	1	1
14	413	1	1	4	4	5	4	3	4	5	5	4	5	5	5	5	5	5	5	4	5	5	5	5	5	5	5	5	5	6	6	5	5	4	4	5	5	5	5	6	6	6	6
15	441	2	1	2	3	2	6	6	6	6	6	6	6	2	2	2	2	2	6	6	6	6	6	6	6	6	6	6	6	6	6	6	6	6	6	6	6	6	6	6	6	6	7
16	473	1	1	4	4	2	4	4	3	5	7	3	4	5	5	4	5	5	4	5	5	7	7	7	5	5	5	7	7	7	7	7	6	5	5	5	6	5	5	5	5	6	6
17	554	2	4	1	1	5	2	2	2	1	1	1	1	7	7	7	7	7	4	4	3	2	1	2	3	2	1	1	1	1	2	1	2	1	2	1	1	1	1	1	2	2	2
18	1759	2	3	4	4	4	7	7	7	5	4	6	5	6	5	6	5	4	6	5	6	5	7	4	6	7	5	6	5	6	5	6	5	6	5	6	5	6	5	7	6	5	6
19	400	1	1	2	4	5	2	2	5	2	4	4	3	4	5	4	4	4	4	4	5	5	5	4	5	4	5	5	5	5	5	3	5	5	5	5	5	4	4	5	4	3	4
20	444	2	1	2	3	1	6	6	5	6	5	7	3	2	2	2	2	2	2	4	4	4	4	4	4	5	5	5	6	3	6	6	6	6	6	6	5	6	6	6	6	6	7
21	477	2	1	3	2	1	7	7	7	6	7	7	7	6	6	6	6	6	6	7	7	6	6	6	6	7	7	6	6	6	6	6	6	6	6	6	6	6	6	6	6	6	6
22	460	2	1	2	2	3	6	6	6	6	6	6	6	2	2	2	2	2	2	2	2	6	6	6	6	6	6	6	6	6	6	6	6	6	6	6	6	6	6	6	6	6	6
23	438	1	4	1	1	5	4	4	4	4	3	3	3	5	5	5	5	5	5	5	5	3	4	3	4	3	3	3	3	3	3	3	3	3	3	3	3	3	3	3	3	3	3
24	460	2	1	3	2	5	4	4	4	4	4	4	4	5	4	4	5	4	4	4	4	4	4	4	4	4	4	5	4	4	4	4	4	4	4	4	4	4	4	4	4	4	4
25	494	1	4	1	2	3	4	4	4	3	5	5	5	4	4	4	4	5	5	5	4	5	5	5	3	5	4	5	5	5	3	5	5	5	5	5	5	5	4	4	4	4	4
26	647	2	1	1	1	5	4	2	3	2	7	5	3	6	6	3	3	2	5	5	5	2	2	6	6	6	3	5	5	3	2	6	4	3	2	6	6	5	3	2	2	2	2
27	400	2	1	2	1	1	6	5	5	4	4	5	5	5	6	5	4	6	5	6	7	4	5	6	4	6	6	4	3	4	6	6	5	6	5	6	6	6	5	6	5	5	6
28	558	2	2	1	3	5	3	2	4	2	4	5	4	5	3	4	3	5	6	6	5	5	4	5	5	6	4	5	4	5	3	5	5	5	4	4	5	5	4	4	4	4	5
29	471	1	2	2	3	2	4	7	7	1	1	4	3	7	5	5	5	7	7	7	7	7	5	5	5	7	7	7	1	3	3	7	7	7	2	2	2	6	6	6	6	6	6
30	422	1	1	1	3	3	4	5	4	5	5	4	5	4	4	5	4	5	4	5	4	5	4	5	4	4	5	5	4	5	5	5	5	5	5	5	6	5	5	4	5	5	4
31	515	1	2	1	3	5	2	7	5	5	4	6	5	5	6	2	2	2	5	5	5	5	5	4	7	7	7	7	7	7	7	7	6	7	7	7	7	7	6	7	6	6	7
32	479	1	4	1	1	2	3	5	6	5	5	6	6	6	5	6	5	6	7	6	6	3	3	6	6	4	5	6	5	6	6	7	6	5	5	6	6	5	6	5	4	6	5
33	509	2	2	1	1	1	5	6	7	7	7	6	5	5	5	5	7	3	6	6	3	6	6	2	5	5	4	5	5	6	3	7	6	6	6	4	3	5	5	5	5	6	6
34	776	1	1	4	3	5	7	7	7	7	7	7	7	1	1	1	1	1	1	1	1	7	7	7	7	7	7	7	7	7	7	7	7	7	7	7	7	7	7	7	7	7	7
35	458	1	1	1	4	3	7	7	7	5	7	7	5	4	3	2	2	5	7	7	7	4	4	4	5	6	7	7	5	6	5	6	6	6	7	7	7	7	7	5	4	5	6
36	442	1	3	1	3	5	4	4	4	1	1	1	1	7	7	4	5	7	7	5	7	3	2	5	2	5	2	2	2	2	2	5	1	1	1	1	2	4	2	2	3	2	2
37	609	1	1	4	4	1	5	6	6	5	6	6	6	1	1	1	1	2	2	2	2	4	3	6	6	6	5	5	5	5	5	6	5	5	5	5	6	5	6	3	4	5	5
38	499	1	1	3	3	3	6	6	6	6	3	3	4	3	3	3	3	3	6	6	6	3	6	6	6	5	6	6	5	5	5	5	5	4	5	4	5	4	5	6	6	5	5
39	599	2	1	3	3	5	7	7	7	1	4	3	4	1	7	7	7	7	3	7	7	4	4	1	3	1	1	7	3	4	4	4	4	1	1	7	7	7	1	1	1	1	1
40	738	2	1	1	1	5	4	4	4	4	4	4	7	4	4	4	4	7	7	7	7	7	4	4	4	4	4	7	4	7	5	7	4	4	4	4	4	4	4	4	4	4	4
41	637	1	1	4	4	3	7	7	7	5	7	5	7	1	1	1	1	1	3	3	1	5	5	7	7	7	7	7	5	7	7	7	7	7	5	5	5	7	5	7	7	7	7
42	487	1	1	3	4	5	1	1	1	1	1	1	7	7	7	7	7	7	7	7	7	1	1	1	1	1	1	1	1	1	1	1	1	1	1	1	1	1	1	1	1	1	1
43	750	1	3	2	1	1	5	6	5	6	7	6	5	2	1	2	1	1	4	5	5	6	4	6	7	7	6	5	5	5	4	6	5	4	5	4	4	5	3	4	5	5	5
44	683	2	1	1	1	4	7	7	7	7	7	7	7	1	1	4	1	1	1	1	1	7	7	7	7	7	7	7	7	7	7	7	7	7	7	7	7	7	7	7	7	7	7
45	415	1	1	4	4	2	5	5	3	3	3	3	6	6	3	3	3	3	3	3	3	3	3	3	3	3	3	5	6	6	3	3	5	2	1	2	3	3	7	6	2	3	3
46	640	1	1	4	4	2	7	6	7	7	7	7	6	2	2	1	1	1	1	2	2	6	2	6	7	7	6	6	7	6	6	7	6	6	7	7	6	7	6	7	7	7	7
47	618	1	1	4	4	4	1	1	1	2	7	1	1	7	1	7	7	7	7	7	7	7	7	7	1	1	1	1	7	7	7	1	1	1	7	7	7	1	1	1	1	1	1
48	544	1	1	4	3	2	7	7	7	7	7	7	7	1	1	1	1	1	1	1	1	7	7	7	7	7	7	7	7	7	7	7	7	7	7	7	7	7	7	7	7	7	7
49	547	1	1	2	3	3	5	5	6	5	7	5	6	3	5	6	6	4	6	6	3	6	7	5	5	5	5	5	6	6	7	6	7	6	6	6	7	6	7	6	6	6	7
50	377	2	1	2	2	3	6	5	5	6	6	7	7	6	7	5	6	6	6	7	5	6	5	5	5	6	6	6	7	6	6	6	7	6	5	7	7	5	6	6	6	5	6
51	419	1	1	5	4	5	7	7	7	7	7	7	7	7	7	7	7	7	7	7	7	7	7	7	7	7	7	7	7	7	7	7	7	7	7	7	7	7	7	7	7	7	7
52	371	1	4	1	3	5	6	6	6	6	6	6	6	3	3	3	3	3	3	3	3	3	3	3	5	5	5	5	4	4	4	6	5	5	5	5	5	5	5	5	5	5	5
53	1554	2	1	2	1	1	7	6	6	6	6	6	6	1	2	2	2	2	1	1	1	6	7	6	6	6	7	6	6	6	6	6	6	6	6	6	6	6	7	7	6	6	7
54	624	2	1	4	4	5	7	7	7	7	7	7	7	1	1	1	1	1	1	1	1	7	7	7	7	7	7	7	7	7	7	7	7	7	7	7	7	7	7	7	7	7	7
55	585	2	1	2	1	1	7	6	7	7	6	6	7	1	1	1	2	2	2	1	2	7	6	7	6	7	6	7	6	6	6	6	6	6	6	6	7	7	6	6	7	6	7
56	539	1	1	1	2	5	6	3	3	3	6	6	3	5	3	5	5	6	4	4	6	3	3	4	5	5	4	5	4	4	2	5	4	5	3	3	3	4	4	3	2	2	3
57	431	2	4	1	1	5	3	2	4	2	4	5	6	6	6	5	5	5	5	5	4	3	3	4	4	3	5	3	2	6	3	5	5	5	2	2	2	5	5	3	3	3	4
58	362	2	1	1	1	5	1	1	1	1	1	1	1	1	1	1	1	1	1	1	1	1	1	1	1	3	3	3	3	3	3	3	2	3	4	2	3	2	4	2	3	2	2
59	516	2	4	5	4	4	1	1	4	5	6	6	5	7	6	5	4	5	7	7	7	4	5	5	3	4	5	1	7	4	1	4	4	4	3	5	7	7	1	1	1	4	1
60	649	2	1	3	3	3	4	6	4	3	4	3	3	7	4	3	4	7	7	7	7	2	7	7	7	5	5	4	4	4	3	5	6	6	5	6	4	4	3	3	3	4	5
61	917	2	1	3	3	3	5	3	5	5	6	6	5	2	2	2	1	2	2	2	3	7	7	7	6	6	6	7	7	6	7	7	7	6	6	6	6	6	6	6	6	6	6
62	420	1	2	1	3	5	3	3	2	3	4	3	5	2	4	3	4	3	4	2	3	3	4	5	5	3	5	3	4	5	3	4	3	4	3	3	4	3	4	3	3	4	3
63	335	1	4	2	3	2	6	5	6	5	6	5	6	5	6	5	6	5	6	5	6	5	6	5	6	5	6	5	6	5	6	5	6	5	6	5	6	5	6	5	6	5	6
64	495	2	4	1	1	5	2	1	1	1	1	1	1	4	6	5	5	5	5	5	5	1	1	2	1	1	1	1	1	2	1	1	2	2	1	1	1	2	2	2	2	2	1
65	691	1	1	4	4	3	5	5	5	6	7	6	6	6	6	7	7	7	7	7	7	6	6	6	6	5	5	5	5	6	6	5	5	5	6	7	7	5	5	4	4	4	4
66	589	1	1	2	1	5	3	2	3	3	3	3	3	6	5	4	3	4	4	3	4	2	6	4	5	4	4	3	5	4	5	3	4	2	5	6	3	5	4	5	7	6	5
67	564	1	4	1	3	5	4	4	2	4	1	2	1	7	7	7	7	7	7	7	7	3	3	2	6	4	4	2	2	2	2	6	2	2	2	2	2	2	2	1	1	1	1
68	544	1	1	1	3	2	3	3	2	2	6	4	5	6	2	3	5	2	1	3	1	3	3	5	6	5	5	5	4	3	4	5	7	6	4	5	3	5	5	6	6	5	6
69	519	2	4	1	1	5	1	1	1	1	1	2	2	7	7	7	7	7	7	7	7	2	2	2	1	1	1	1	1	1	1	1	1	1	1	1	1	1	1	1	1	1	1
70	883	2	1	2	1	4	7	7	7	7	7	7	7	7	3	7	1	7	7	7	7	5	2	5	7	7	7	7	7	7	7	7	7	7	7	7	7	7	7	7	7	7	7
71	670	2	1	4	3	3	5	5	5	5	5	5	5	5	5	5	5	5	5	5	5	5	5	5	5	5	5	5	5	5	5	5	5	5	5	5	5	5	5	5	7	6	4
72	758	2	1	1	1	5	5	5	5	5	7	7	7	5	5	7	7	7	7	7	7	7	7	7	7	7	7	7	7	7	7	7	7	7	7	7	7	7	7	7	7	7	7
73	710	2	1	2	1	3	4	4	4	5	6	4	6	4	3	3	4	4	5	5	5	4	3	3	4	4	3	5	4	3	3	4	3	3	4	6	6	4	3	3	3	3	3
74	644	1	1	1	1	1	2	3	3	3	4	3	3	4	3	4	4	4	3	4	7	3	4	4	3	3	4	3	3	4	3	4	1	2	3	4	3	1	3	1	2	3	2
75	366	2	1	3	2	3	6	5	5	5	5	6	5	5	5	5	5	4	4	5	5	5	5	5	5	5	4	5	5	5	4	5	4	5	5	5	5	4	4	5	6	5	5
76	435	1	2	4	4	4	6	5	6	6	5	6	7	3	2	2	4	7	6	6	4	2	2	3	5	7	7	5	3	5	6	6	7	5	4	6	6	7	5	3	6	4	6
77	470	1	2	1	2	5	7	4	2	4	2	2	2	5	5	5	2	5	3	5	5	4	2	4	4	4	5	4	2	3	5	5	4	5	4	5	5	5	4	3	3	3	4
78	573	1	1	1	1	5	4	4	6	3	6	4	6	4	3	6	3	4	6	4	6	4	3	3	5	3	4	4	2	6	6	3	6	3	5	3	5	5	3	5	4	4	5
79	353	1	4	5	1	1	7	7	7	7	7	7	7	7	7	7	7	7	5	5	5	5	5	6	6	6	6	6	5	6	4	4	4	4	4	4	4	4	4	4	4	4	4
80	409	1	4	1	1	5	2	2	3	3	6	4	2	6	2	2	5	6	6	6	6	2	4	4	2	7	2	4	4	7	7	4	7	3	7	7	3	4	4	2	6	5	4
81	412	1	1	1	2	5	4	3	3	4	4	4	4	5	4	4	4	5	4	5	5	4	4	4	4	4	4	4	4	4	4	4	4	4	4	4	4	4	4	4	4	4	4
82	382	1	4	1	1	1	7	7	7	7	7	7	7	7	3	7	7	1	1	4	4	3	4	4	3	4	4	4	4	4	4	4	4	3	4	4	5	5	3	5	5	3	5
83	443	2	1	1	1	1	3	4	3	4	4	3	4	6	5	5	5	5	5	5	5	5	3	3	3	3	3	3	3	3	3	3	3	3	3	3	3	3	3	3	3	3	3
84	501	2	1	4	1	1	4	3	2	3	7	2	4	7	4	3	3	7	7	7	7	1	1	2	7	3	2	1	4	2	3	7	2	2	4	2	2	2	2	3	2	3	2
85	398	2	1	3	2	1	5	4	3	3	5	5	3	4	3	5	3	4	3	3	4	3	3	3	4	4	4	4	4	4	2	4	3	4	4	4	4	4	3	4	4	4	3
86	399	2	1	2	1	3	6	6	6	6	6	6	6	2	2	2	2	2	2	2	2	4	6	5	6	6	6	6	6	6	5	5	5	5	5	5	5	5	5	5	5	5	5
87	366	1	4	1	1	3	6	6	6	6	6	6	6	6	6	6	6	6	6	6	6	6	6	6	6	6	6	6	6	6	6	6	6	6	6	6	5	5	6	5	5	5	6
88	358	2	1	1	3	5	4	3	3	5	3	4	3	4	3	4	3	4	3	5	3	5	4	3	4	3	5	3	5	3	5	4	4	3	4	3	2	3	2	3	3	4	2
89	406	2	3	1	2	2	6	6	6	4	4	4	1	5	5	5	5	5	7	7	5	4	2	6	5	4	4	4	5	5	4	5	5	5	5	6	5	6	7	7	5	5	5
90	347	2	1	3	3	3	6	6	6	6	6	6	6	6	6	6	6	6	6	6	6	6	6	6	6	6	6	6	6	6	6	6	6	6	6	6	6	6	6	6	6	6	6
91	437	1	2	1	2	5	4	4	3	5	2	3	2	4	2	4	2	4	3	4	4	5	3	5	3	5	3	3	5	4	5	2	5	4	3	3	5	3	2	2	4	3	2
92	446	2	3	2	3	2	3	3	2	4	6	5	6	5	1	5	5	3	6	5	5	4	5	6	6	6	6	5	3	6	4	5	5	5	6	4	4	5	6	6	5	5	5
93	428	2	1	1	1	3	6	5	7	4	7	5	7	3	2	2	2	4	6	7	7	5	3	3	4	7	6	4	4	5	4	7	7	7	7	4	5	5	5	7	7	7	7
94	466	1	2	4	4	3	5	4	5	4	6	5	5	6	4	4	3	4	6	5	5	4	5	7	5	6	6	7	5	6	5	6	6	6	7	5	6	7	5	6	7	6	6
95	374	2	4	5	4	4	7	7	7	7	7	7	7	4	4	4	4	4	4	4	4	4	7	7	7	7	7	7	7	7	7	7	7	7	7	7	7	7	7	7	7	7	7
96	444	1	3	2	3	4	6	6	6	6	5	5	5	5	4	5	3	3	4	3	3	4	3	4	3	4	4	4	4	4	4	4	3	4	4	3	4	3	4	4	4	4	4
97	443	2	3	3	1	1	5	5	6	6	4	4	5	5	3	5	6	5	5	6	5	5	6	6	4	7	6	5	6	5	5	5	6	6	6	6	5	5	6	5	6	5	6
98	411	2	4	1	1	5	4	3	3	3	4	3	3	7	3	4	7	7	7	7	7	4	4	4	4	4	4	4	4	4	4	4	4	4	4	4	4	4	4	4	4	4	4
99	382	2	1	1	1	1	6	6	6	6	6	6	6	6	6	6	4	4	4	4	4	4	4	4	4	4	4	4	4	4	4	4	4	4	4	4	4	4	4	4	4	4	4
100	559	1	1	1	1	5	2	6	6	1	4	3	1	7	7	4	3	7	7	7	7	3	2	5	6	6	6	2	2	1	3	5	5	6	2	2	2	2	2	2	2	2	3
101	612	2	1	3	3	2	5	4	5	6	7	4	7	1	1	1	1	1	1	1	1	7	7	7	7	7	7	7	7	6	5	7	7	5	7	7	7	7	7	7	7	7	7
102	582	1	1	1	2	1	5	6	4	5	6	5	6	6	7	5	6	7	7	5	6	5	6	4	6	5	6	5	5	6	6	7	7	7	6	6	7	7	6	5	6	6	7
103	410	1	2	2	2	5	1	1	1	1	1	4	2	6	4	4	5	4	5	5	6	2	2	3	3	3	3	3	3	3	3	3	3	3	3	3	3	3	3	3	3	3	3
104	465	1	1	2	1	5	1	1	2	6	1	2	3	3	1	1	1	1	1	1	1	3	1	1	1	1	1	1	1	1	1	1	1	1	1	1	1	1	1	1	2	2	2
105	614	2	1	2	1	5	4	2	5	5	4	6	5	2	3	2	4	2	3	1	3	3	3	2	4	6	5	5	4	6	4	5	5	5	6	5	5	5	5	6	4	5	5
106	385	2	4	1	4	5	4	3	4	4	4	4	4	4	4	4	4	6	6	6	6	6	5	5	6	5	5	5	6	5	5	5	5	5	6	6	6	6	5	5	5	5	4
107	485	2	1	1	2	5	4	4	3	3	2	5	4	2	2	2	2	2	2	2	2	4	2	5	4	4	4	4	4	3	2	4	4	4	2	2	2	5	4	3	4	4	5
108	825	1	1	4	4	5	4	2	3	5	5	2	2	6	5	5	5	5	5	5	5	4	4	4	4	4	4	5	4	4	5	4	4	4	3	7	6	6	6	5	4	4	4
109	612	2	1	2	1	2	6	5	5	5	5	5	5	3	3	3	3	3	3	3	3	3	5	5	5	5	5	5	5	3	3	5	5	5	5	5	5	5	5	5	5	5	5
110	749	2	1	3	4	5	4	4	4	4	4	4	7	7	7	7	7	7	7	7	7	7	4	4	4	4	3	4	4	4	4	4	4	4	4	4	4	4	4	2	3	2	4
111	437	2	4	1	1	5	1	1	1	1	1	1	1	5	4	1	5	5	5	5	5	1	1	1	1	1	1	1	1	4	1	1	1	1	1	1	1	1	1	1	1	1	1
112	585	2	1	1	1	5	3	3	1	1	1	5	7	7	6	6	5	6	5	6	6	1	4	4	4	4	4	4	4	4	4	5	4	4	4	4	4	4	4	2	3	3	3
113	560	1	1	1	3	1	4	5	4	3	3	5	5	5	4	4	5	6	5	6	5	4	5	4	5	6	5	5	4	5	4	5	6	5	5	6	6	5	6	6	4	5	6
114	429	1	1	3	3	2	7	7	7	7	7	7	7	1	1	1	1	1	1	1	1	1	7	7	7	7	7	7	7	7	7	7	7	7	7	7	7	7	7	7	7	7	7
115	455	2	4	1	1	1	3	3	2	2	5	6	1	6	5	3	3	7	6	7	7	4	3	5	6	6	5	6	4	5	3	5	3	4	3	3	3	4	5	2	3	4	5
116	424	1	2	1	1	5	2	2	2	2	2	2	2	2	2	2	2	2	2	2	2	2	2	2	2	2	2	2	3	3	3	3	3	2	2	3	2	3	2	3	2	3	3
117	912	2	2	1	1	3	7	7	4	7	7	7	5	7	3	7	7	5	4	4	7	4	7	7	7	7	7	7	7	7	7	7	1	7	7	7	7	6	7	7	4	7	7
118	439	1	1	1	4	1	4	6	7	7	7	7	7	7	7	7	7	7	7	7	7	7	7	7	6	7	7	7	7	7	7	7	7	7	7	7	7	7	7	7	7	7	7
119	366	2	1	1	2	5	3	5	4	4	4	5	4	4	1	1	7	7	7	7	7	7	7	7	5	7	5	7	5	1	1	4	7	7	7	7	4	4	4	4	4	4	4
120	942	1	1	4	4	3	7	7	7	7	7	7	7	1	1	1	1	7	7	7	7	7	7	7	7	7	7	7	7	3	7	7	7	7	7	7	7	7	7	7	7	7	7
121	407	1	4	1	1	5	1	1	1	1	1	1	1	7	7	7	7	7	7	7	7	1	1	1	1	1	1	1	1	1	1	1	1	1	1	1	1	1	1	1	1	1	1
122	492	2	3	1	1	2	4	3	4	2	6	5	2	7	5	5	4	6	5	5	6	4	4	5	5	5	4	3	2	2	2	4	4	4	3	4	5	4	4	4	4	5	5
123	406	2	1	1	3	3	7	7	7	7	7	7	7	7	7	7	7	7	7	7	7	7	7	7	7	7	7	7	7	7	7	7	7	7	7	7	7	7	7	7	7	7	7
124	512	2	1	1	3	5	4	4	4	4	6	3	6	5	5	4	5	6	4	6	6	4	2	5	5	5	5	4	3	5	3	4	5	5	4	2	3	5	5	4	4	4	5
125	689	2	1	1	1	1	1	7	1	7	7	7	7	7	1	1	7	1	7	7	1	1	7	1	7	7	7	7	7	1	7	7	7	7	7	1	7	7	1	7	7	7	7
126	447	2	1	1	1	5	3	3	3	3	2	4	3	6	4	4	5	6	6	6	5	3	3	3	4	3	3	4	4	3	3	4	3	3	3	4	3	3	3	2	2	3	3
127	759	1	2	1	1	5	1	1	1	1	1	1	1	1	1	1	1	1	1	1	1	1	1	1	1	1	1	1	1	1	1	1	1	1	1	1	1	1	1	1	1	1	1
128	526	2	1	4	1	5	1	1	1	1	1	1	1	7	7	7	7	7	7	7	7	1	1	1	1	1	1	1	1	1	1	1	1	1	1	1	1	1	1	1	1	1	1
129	364	2	1	1	1	2	4	4	5	3	4	3	4	4	6	5	5	5	5	5	4	5	4	4	4	4	5	5	4	5	3	5	4	4	4	4	5	5	4	5	4	4	5
130	431	2	3	1	1	5	4	4	2	2	6	2	2	7	7	6	7	6	6	6	6	3	2	2	2	2	2	2	1	1	1	5	5	6	2	3	2	5	5	1	4	4	4
131	416	2	4	1	2	3	5	5	5	3	6	5	4	4	3	3	3	5	4	4	5	1	1	3	5	5	5	5	3	2	2	5	6	6	5	4	4	4	4	4	7	7	6
132	455	1	1	1	1	2	5	5	4	5	5	4	5	5	3	5	4	4	5	5	4	5	5	6	3	5	5	5	4	5	6	5	6	6	6	5	5	4	6	5	6	5	6
133	424	2	1	3	4	4	5	5	5	5	5	7	7	4	1	1	1	6	6	5	3	4	6	5	7	6	5	5	5	6	6	6	6	6	6	6	6	7	7	7	7	7	7
134	400	2	1	1	2	5	4	4	4	4	4	4	4	6	5	4	5	5	5	5	5	4	4	4	4	4	4	4	4	4	4	4	4	4	4	4	4	4	4	4	4	4	4
135	518	2	1	4	4	5	2	2	2	5	5	4	6	6	1	1	1	7	5	5	5	5	5	7	7	7	5	7	7	7	7	4	4	4	7	7	7	4	1	1	1	1	1
136	402	1	1	3	4	4	2	5	4	7	7	7	7	3	3	3	3	6	3	3	3	4	3	6	3	5	3	4	2	5	3	4	5	3	5	3	5	2	5	3	7	7	7
137	715	1	1	4	4	5	1	1	1	7	7	1	7	7	7	7	7	7	7	7	7	5	6	6	6	6	5	7	7	7	7	7	5	5	5	5	7	5	4	2	2	3	4
138	543	2	1	4	4	3	4	4	4	4	4	3	4	4	4	4	4	4	4	4	4	4	4	4	4	4	4	4	4	4	4	4	4	4	4	5	5	4	4	4	4	4	4
139	436	2	1	3	4	3	3	3	3	4	4	4	3	4	4	4	5	5	5	5	5	5	5	5	5	5	4	6	6	5	5	5	3	3	6	6	5	3	3	2	4	3	3
140	555	2	1	4	3	5	2	2	2	2	2	2	2	6	6	6	4	6	6	7	7	4	4	5	2	5	6	4	4	4	4	4	4	4	4	4	4	4	4	1	5	2	2
141	584	1	3	4	4	1	5	5	5	5	5	4	4	4	4	4	4	4	4	4	4	5	5	5	5	5	5	5	5	5	5	5	5	5	4	5	5	4	4	4	4	4	4
142	782	1	1	3	4	5	1	1	1	1	1	1	1	7	7	7	7	7	7	7	7	1	1	7	1	1	1	7	7	7	7	1	1	1	7	7	7	1	1	1	1	1	1
143	767	1	1	1	1	5	7	7	7	7	7	7	7	1	1	1	1	1	1	1	1	7	7	7	7	7	7	7	7	7	7	7	7	7	7	7	7	7	7	7	7	7	7
144	688	2	1	1	3	3	3	1	1	2	7	2	1	2	1	1	1	1	1	1	1	7	5	7	7	7	7	7	7	1	7	1	3	7	7	6	5	4	5	4	2	1	1
145	436	1	1	2	2	3	4	4	4	4	4	4	4	3	3	3	3	6	4	5	4	5	4	5	4	4	4	3	4	4	4	4	4	4	4	4	4	4	4	4	4	4	4
146	561	1	1	1	1	5	7	7	5	3	6	6	3	6	3	3	6	6	6	6	6	3	3	3	6	6	6	3	3	3	6	6	6	6	3	6	3	6	5	6	3	5	6
147	368	1	2	1	1	5	6	5	5	5	5	5	5	5	5	6	6	5	5	5	5	5	5	5	5	6	5	4	3	4	4	5	5	6	7	7	7	6	6	6	6	5	5
148	3418	2	1	4	3	5	3	4	4	4	4	5	6	5	6	4	3	5	7	6	6	2	4	4	4	5	4	5	5	6	7	6	5	6	6	7	7	6	4	4	2	3	4
149	907	2	1	1	1	1	7	7	7	7	7	7	7	7	7	7	1	1	7	7	1	1	1	7	1	7	7	7	7	7	7	1	1	1	1	7	7	7	7	7	7	7	7
150	407	1	3	5	4	4	4	6	3	3	7	5	6	7	1	1	7	7	7	7	7	5	5	5	5	5	5	5	5	5	5	5	5	5	5	5	5	5	5	5	5	5	5
151	774	2	1	2	2	5	1	1	1	1	1	1	1	7	7	7	7	7	7	7	7	4	3	5	1	1	1	4	7	3	5	1	5	1	5	5	4	1	6	1	1	4	1
152	347	1	1	1	2	4	6	6	6	7	6	6	6	5	5	5	5	5	5	5	5	5	5	6	6	6	6	6	6	6	6	6	6	6	6	6	6	6	6	6	6	6	6
153	465	1	3	4	4	3	6	5	5	5	4	5	6	4	4	4	4	4	5	5	5	5	6	6	5	6	6	6	6	6	6	6	6	6	6	6	6	6	6	6	6	6	6
154	505	2	1	1	1	5	4	4	4	4	4	4	4	4	4	4	4	4	4	4	4	4	4	4	4	4	4	4	4	4	4	4	4	1	1	1	1	1	1	1	1	1	1
155	648	1	1	1	3	3	5	5	5	5	6	4	7	5	5	5	5	4	4	4	4	5	5	5	7	5	4	5	6	5	5	6	5	5	7	6	7	5	5	5	4	5	6
156	1410	1	1	1	1	3	1	2	1	7	7	7	7	1	1	1	1	7	7	7	1	1	1	2	7	7	7	7	7	2	7	7	7	7	5	3	5	5	4	3	2	6	6
157	495	2	1	2	2	1	6	5	4	2	4	4	3	6	6	4	6	7	7	7	7	4	3	3	5	5	4	3	3	3	3	6	3	5	4	4	4	4	4	4	4	4	4
158	510	2	1	1	3	3	4	3	3	4	4	3	4	3	4	3	4	3	4	3	4	4	4	4	4	3	3	5	4	3	4	3	4	3	4	3	4	3	4	3	4	3	4
159	643	2	1	1	1	3	7	7	7	7	7	7	7	7	6	6	6	6	6	6	6	6	7	7	7	7	7	7	7	7	7	7	7	7	7	7	7	7	7	7	7	7	7
160	555	2	1	1	3	3	3	1	3	5	3	5	5	2	2	2	1	2	5	2	2	5	5	2	3	3	2	2	3	2	2	5	1	3	3	3	3	5	2	5	5	2	3
161	394	1	1	1	3	4	7	5	7	5	6	6	6	5	3	3	6	6	4	4	4	5	5	7	7	7	7	7	7	7	4	6	7	7	7	7	7	7	7	6	6	7	7
162	408	1	1	1	2	5	3	3	3	3	3	4	4	4	4	4	4	3	5	5	5	3	3	3	3	4	4	2	5	2	2	1	1	1	1	1	1	1	1	1	2	2	4
163	392	1	4	5	4	5	1	1	1	2	2	3	2	3	3	2	3	4	3	3	3	3	3	3	3	3	4	3	3	4	4	3	4	3	4	4	3	4	3	5	3	4	4
164	388	1	1	1	3	1	2	3	2	2	3	2	1	2	1	2	2	3	3	3	2	2	3	4	3	4	4	4	3	2	2	4	1	4	2	2	4	2	4	1	4	3	3
165	477	2	1	1	1	5	4	4	4	4	4	4	4	4	5	5	5	4	4	4	4	4	4	4	5	3	4	3	3	4	4	4	3	4	3	4	6	4	4	4	4	3	4
166	657	1	1	1	2	3	3	3	3	3	4	3	5	4	4	3	3	5	5	5	5	4	4	4	4	4	4	4	3	3	4	4	4	4	4	4	4	4	4	4	4	4	4
167	369	1	4	5	4	5	3	3	3	2	2	5	3	3	3	3	3	3	3	3	3	3	4	4	4	3	3	4	3	3	4	3	4	3	4	3	3	3	3	3	4	3	4
168	924	2	1	2	1	5	7	7	7	7	7	7	7	7	2	2	2	5	2	7	7	2	2	2	2	2	2	2	2	2	2	6	6	2	6	6	6	2	2	2	2	2	2
169	391	1	4	1	1	5	2	2	2	2	2	2	2	6	4	2	2	2	2	2	6	5	2	4	4	3	3	3	3	3	2	2	2	2	2	2	2	2	2	2	2	2	3
170	531	1	3	1	4	5	5	5	6	6	7	6	6	5	2	3	3	4	4	4	3	4	5	6	6	6	6	6	6	6	6	6	6	5	5	6	6	6	6	6	5	5	5
171	345	1	3	1	2	3	7	7	7	1	6	4	5	6	6	7	7	7	6	7	6	7	6	6	4	4	7	5	7	6	7	6	7	5	7	6	7	7	7	5	7	4	5
172	472	1	1	3	4	1	4	4	3	4	5	4	3	5	4	4	3	3	4	3	5	3	2	2	3	4	4	3	3	4	4	6	4	5	4	4	4	5	4	3	4	4	4
173	605	2	1	1	1	2	7	7	7	6	6	6	5	3	3	1	1	2	5	2	4	5	5	7	7	7	7	6	5	5	5	7	7	7	6	6	6	6	6	7	7	7	7
174	683	1	2	2	1	1	7	7	7	6	6	6	5	2	2	2	6	3	3	3	3	3	5	5	5	7	7	5	6	7	5	7	6	7	7	6	5	6	6	6	6	7	7
175	444	1	2	1	1	5	1	1	1	1	1	1	1	1	1	7	7	7	7	7	7	3	3	2	5	6	5	3	7	7	1	7	1	7	1	6	6	4	5	3	1	2	1
176	439	1	1	1	1	2	3	3	3	3	4	4	5	3	4	4	4	4	4	5	4	4	4	4	2	2	1	4	1	3	1	3	2	3	3	2	3	4	5	1	5	1	4
177	539	1	1	1	3	5	5	6	5	5	5	5	5	2	2	2	2	2	3	2	2	6	4	4	6	6	6	6	6	6	5	6	6	6	4	4	6	6	6	6	6	6	6
178	714	2	1	3	4	5	6	5	6	7	7	5	7	7	6	7	7	7	7	7	7	5	5	5	5	7	7	7	7	7	6	6	6	5	5	5	5	5	4	7	7	7	5
179	426	2	1	1	1	1	7	7	7	7	7	7	7	7	7	7	7	7	7	7	7	7	7	7	7	7	7	7	7	7	7	7	7	7	7	7	7	3	7	3	3	7	7
180	395	1	2	1	1	5	3	4	5	3	5	4	4	4	3	3	4	2	5	2	5	3	5	5	3	5	5	5	4	7	6	6	5	6	5	6	6	6	6	6	6	6	6
181	757	2	1	1	1	1	4	4	4	4	5	4	4	5	5	4	5	6	4	6	4	4	4	3	7	4	5	4	5	4	4	5	5	4	6	4	4	4	5	5	4	4	4
182	507	2	1	1	1	5	1	1	1	1	1	3	1	6	6	6	6	5	4	4	4	5	3	3	3	2	2	2	4	3	2	2	1	2	2	2	2	2	2	2	2	2	2
183	1615	2	4	1	1	5	7	7	7	4	7	5	5	3	3	3	3	3	3	3	4	2	2	2	7	7	7	4	4	7	3	7	7	7	5	5	6	7	7	5	5	5	5
184	401	1	1	1	2	4	3	5	4	4	4	4	4	4	4	4	4	4	4	4	4	4	7	6	5	4	4	4	4	4	4	4	4	4	4	4	4	4	4	4	4	4	4
185	425	2	1	1	3	1	5	4	5	4	7	3	4	7	5	4	3	6	6	7	7	5	6	5	5	5	4	6	5	6	5	6	5	5	4	4	5	4	5	4	6	4	5
186	386	1	1	1	3	4	4	4	5	5	4	4	4	4	4	4	3	3	3	3	3	3	3	3	3	3	3	4	5	4	4	4	4	4	4	4	4	4	4	4	4	4	4
187	622	1	1	1	3	5	3	2	3	5	1	2	3	7	6	5	7	7	2	7	7	4	4	5	3	5	3	5	4	3	2	2	5	6	5	5	6	3	3	2	1	1	2
188	393	1	1	4	3	2	6	4	6	6	6	6	6	6	6	5	5	7	5	6	4	6	3	5	5	6	5	5	4	5	2	6	6	6	5	5	5	6	5	2	4	4	5
189	466	1	4	5	4	5	1	2	1	2	3	2	2	7	7	7	7	7	7	7	7	1	2	2	2	1	2	2	1	1	1	1	1	1	1	2	1	1	1	1	1	1	1
190	671	2	1	1	1	5	3	3	3	3	3	3	3	5	4	4	4	4	4	4	4	6	5	4	4	4	3	4	3	3	3	4	4	4	2	3	3	4	5	3	4	4	5
191	461	1	1	1	1	5	3	4	3	3	3	3	4	3	3	4	4	3	3	4	3	3	3	2	3	3	2	3	2	2	1	3	2	3	2	3	3	3	3	2	3	2	3
192	449	1	4	1	1	5	2	2	2	2	2	2	2	7	7	7	7	7	7	7	7	4	4	4	4	4	4	4	4	4	4	4	4	4	4	4	4	4	4	4	4	4	4
193	349	1	1	1	1	1	3	3	3	4	4	3	4	4	5	4	4	4	4	4	4	4	4	4	5	3	5	4	4	4	4	5	3	5	3	5	5	3	3	3	3	3	4
194	398	1	4	2	1	5	3	3	3	3	2	4	2	6	3	6	3	4	4	5	5	5	5	4	2	2	5	4	6	4	2	4	6	3	6	5	3	4	6	3	4	5	3
195	344	1	1	4	3	2	7	7	7	7	7	7	7	7	7	7	7	7	7	7	7	7	7	7	7	7	7	7	6	6	6	5	6	6	6	6	6	6	7	7	6	7	6
196	377	1	1	1	2	1	3	2	2	5	5	1	5	7	7	7	7	7	5	7	7	7	7	7	6	3	6	6	6	5	6	6	4	6	4	5	5	3	5	3	5	3	4
197	432	1	1	1	2	3	5	5	5	5	5	6	6	4	6	6	5	5	5	6	5	6	5	5	6	5	6	5	6	6	6	6	6	6	3	6	6	4	4	3	3	3	3
198	352	1	3	1	1	1	7	6	6	6	6	5	5	6	5	5	5	5	5	5	5	6	5	4	4	5	5	5	5	5	5	5	5	5	5	5	5	5	5	5	5	5	5
199	356	1	1	4	2	1	6	6	6	6	6	6	6	6	6	6	6	6	6	6	6	6	6	5	5	5	6	5	6	6	5	6	6	5	6	4	4	6	5	6	6	5	6
200	374	1	1	1	4	5	4	4	4	4	3	3	3	3	4	3	3	3	3	5	3	3	4	3	3	4	3	5	4	3	3	3	4	3	3	5	3	3	4	4	4	4	4
201	568	2	1	4	3	2	7	7	7	7	7	7	7	1	7	1	1	1	1	1	1	7	7	7	7	7	7	7	7	7	7	7	7	7	7	7	7	7	7	7	7	7	7
202	359	1	2	1	1	5	6	6	6	6	6	6	6	6	4	3	4	4	4	4	4	4	4	4	4	4	4	4	4	4	4	4	4	4	4	4	4	4	4	4	4	4	4
203	597	1	1	3	4	4	7	7	7	7	7	7	7	1	1	1	1	1	1	1	1	7	7	7	7	7	7	7	7	7	7	7	7	7	7	7	7	7	7	7	7	7	7
204	544	1	1	2	4	5	1	1	2	5	6	4	7	4	1	1	1	3	3	3	3	2	2	6	2	5	3	7	5	5	5	5	5	5	6	6	6	5	4	3	3	3	2
205	719	2	1	1	1	2	6	6	6	6	6	6	6	1	1	1	1	1	1	1	1	6	6	6	6	6	6	6	6	6	6	6	6	6	6	6	6	6	6	6	6	6	6
206	588	2	1	2	2	1	4	4	4	4	4	4	4	2	2	4	4	4	4	4	4	2	2	2	2	2	4	4	4	5	4	4	2	2	5	5	5	4	4	4	2	3	2
207	375	2	2	2	2	1	7	7	7	7	7	7	7	7	7	7	7	7	6	6	6	6	7	7	6	7	6	4	4	5	5	5	6	4	7	4	5	6	5	5	6	4	5
208	544	2	1	2	1	1	4	3	4	4	5	1	4	7	7	7	7	7	7	7	7	4	4	4	4	7	5	4	4	5	6	7	4	4	4	4	4	4	4	4	4	4	3
209	484	1	4	1	3	5	4	4	4	4	4	1	3	5	4	4	5	5	5	5	5	3	3	4	5	5	5	4	3	4	3	4	4	3	4	3	5	4	4	3	3	3	3
210	447	1	4	1	1	5	1	1	1	1	1	3	1	5	5	4	4	7	6	6	7	1	1	1	1	1	1	1	1	1	1	1	1	1	1	1	1	1	1	1	1	1	1
211	449	2	1	1	1	3	7	7	7	7	7	7	7	5	5	4	5	7	5	5	5	6	5	5	6	5	5	5	7	7	7	1	7	7	7	6	5	5	5	5	6	5	5
212	383	2	2	1	2	2	4	5	4	5	5	3	5	5	4	5	4	5	6	7	7	5	6	5	7	5	6	5	6	5	6	6	4	5	5	5	5	5	5	5	5	5	4
213	482	2	2	3	4	5	7	7	1	1	1	7	2	7	7	5	5	6	5	5	5	5	5	5	5	4	4	4	4	4	4	4	4	3	3	3	3	3	3	3	3	3	3
214	357	2	2	4	4	1	7	7	7	7	7	7	7	7	7	7	7	7	7	7	7	7	7	7	7	7	7	7	7	7	7	7	7	7	7	7	7	7	7	7	7	7	7
215	383	2	1	4	4	4	7	7	7	7	7	7	7	7	3	3	3	5	3	3	3	4	5	4	5	4	5	4	5	4	5	4	5	5	5	4	5	4	4	5	6	6	6
216	468	1	1	4	4	1	1	1	1	7	7	2	6	7	4	7	7	7	7	7	7	6	7	7	4	4	4	5	6	7	7	1	1	4	5	5	7	1	1	1	1	1	1
217	393	1	1	1	4	5	2	3	3	3	3	3	3	3	3	3	3	3	3	4	4	4	3	4	4	3	4	4	4	3	3	3	3	4	4	4	4	3	3	4	4	4	3
218	373	1	4	1	3	1	6	3	5	5	5	4	5	4	4	4	4	4	5	5	4	4	5	5	4	5	5	5	4	6	6	4	4	5	4	4	5	5	5	4	5	4	5
219	413	2	1	4	3	1	4	4	4	4	4	4	4	4	4	4	4	4	4	4	4	4	6	7	7	7	7	5	5	5	4	5	7	7	7	7	7	7	7	7	7	7	7
220	514	1	1	2	2	2	7	7	7	7	7	7	7	1	1	1	1	7	7	7	1	7	1	7	7	7	7	7	7	7	7	7	7	7	7	7	7	7	7	7	7	7	7
221	579	2	2	1	1	5	1	1	1	3	1	3	3	7	7	3	6	7	6	7	6	6	6	2	6	6	2	7	3	7	6	2	3	3	4	6	1	4	3	2	2	2	2
222	474	1	2	1	2	2	7	7	7	7	7	7	7	4	5	3	5	5	7	5	5	7	7	7	7	7	7	7	7	7	7	7	7	7	7	7	7	7	5	7	7	7	7
223	382	1	1	1	1	1	3	3	3	3	3	3	3	3	3	3	3	3	3	3	3	3	3	3	3	3	3	3	3	3	3	3	3	3	3	3	3	3	3	3	3	3	3
224	374	2	1	1	2	5	3	3	3	3	3	1	1	7	7	4	4	7	7	7	7	3	3	3	3	3	3	3	3	3	3	3	3	3	3	3	3	3	3	3	3	3	3
225	1632	1	1	1	2	1	2	5	3	4	4	4	7	3	1	3	6	4	7	7	7	7	7	5	7	5	7	7	5	5	5	7	7	4	7	4	7	4	3	7	1	7	7
226	638	1	2	3	3	2	7	7	7	7	7	7	7	1	1	7	7	7	7	7	7	7	7	7	7	7	7	7	7	7	7	7	7	7	7	7	7	7	7	7	7	7	7
227	526	2	1	4	3	1	3	5	4	3	4	5	7	5	2	2	3	7	7	7	7	7	5	4	7	7	7	7	7	7	7	7	7	7	7	7	7	7	7	7	7	7	7
228	651	1	4	3	1	5	1	4	4	7	1	7	4	7	4	4	7	4	4	4	7	7	7	7	7	7	7	7	7	7	4	7	7	4	4	4	7	7	7	4	4	4	4
229	533	2	1	1	2	3	7	7	7	7	7	7	7	1	1	1	1	1	2	2	1	7	5	5	7	7	7	6	6	5	7	7	7	7	7	6	6	7	7	7	7	6	6
230	618	1	1	1	2	2	5	4	4	5	5	3	4	6	2	3	5	2	5	3	5	3	6	3	6	3	3	5	6	3	6	7	6	6	5	4	6	3	3	7	2	6	6
231	467	2	1	1	1	5	4	4	4	4	4	7	4	2	2	2	2	6	7	7	2	2	2	7	7	7	7	7	2	4	6	6	4	6	2	3	3	6	3	3	2	2	2
232	507	2	1	1	1	2	5	5	6	5	7	7	6	1	2	3	1	1	1	1	2	5	5	5	6	7	7	7	7	6	5	6	6	7	7	6	7	7	7	6	6	7	7
233	554	1	3	3	4	5	6	1	1	3	4	3	3	7	6	5	5	7	5	7	7	5	4	4	4	4	4	4	4	6	4	4	4	4	3	4	4	2	2	3	3	3	2
234	1007	2	1	1	1	5	7	7	4	4	1	7	4	3	7	4	7	7	7	7	7	4	4	7	7	5	5	4	7	4	7	7	4	5	4	5	4	7	5	4	7	4	4
235	651	2	1	3	2	5	7	7	7	7	7	6	7	2	2	1	2	7	7	6	6	6	4	6	7	7	7	7	7	5	5	7	6	6	5	7	5	6	6	6	7	7	6
236	1039	1	1	1	1	5	4	5	4	5	4	7	4	1	3	3	3	7	1	7	7	4	3	4	7	6	5	4	5	4	4	5	7	5	5	3	4	7	7	4	4	4	5
237	508	1	3	4	3	5	7	7	7	7	7	7	7	7	7	7	7	7	7	7	7	7	7	7	7	7	7	7	7	7	7	7	7	7	7	7	7	7	7	7	7	7	7
238	1000	1	1	1	4	2	1	1	6	2	3	1	1	7	7	1	7	7	7	7	7	5	1	1	1	7	1	1	1	1	2	7	3	3	6	5	1	2	2	2	2	2	1
239	982	2	1	1	1	5	5	7	4	4	4	7	7	3	1	1	4	7	1	7	7	4	4	4	5	3	7	5	7	5	5	7	7	5	5	5	5	6	7	4	1	4	4
240	925	2	1	1	1	3	7	7	7	7	7	7	7	7	7	7	7	1	1	1	7	7	7	7	7	7	7	7	7	7	7	7	7	7	7	7	7	7	7	7	7	7	7
241	496	1	1	5	4	5	5	5	5	5	5	5	5	5	5	5	5	5	5	5	5	5	5	5	5	5	5	5	5	5	7	7	7	5	1	1	1	1	1	1	1	1	1
242	4304	2	1	2	1	5	4	4	4	4	4	4	4	4	4	4	4	4	4	4	4	4	4	4	4	4	4	4	4	4	4	4	4	4	4	4	4	4	4	4	4	4	4
243	788	1	1	1	2	5	5	4	4	4	4	7	7	1	1	1	1	1	4	4	4	5	7	7	7	7	7	5	7	5	5	7	5	4	5	4	4	5	4	4	5	5	7
244	405	2	1	2	2	2	7	7	7	7	6	7	4	1	1	1	1	2	2	7	2	6	6	6	6	6	6	6	6	6	6	6	6	6	6	6	6	6	6	6	6	6	6
245	647	1	3	2	3	5	1	1	1	1	1	1	1	1	1	1	1	1	1	1	1	1	1	1	1	1	1	1	1	1	7	7	1	1	1	7	7	7	7	1	1	1	1
246	585	2	1	1	1	1	7	7	7	7	7	1	7	1	7	1	1	1	7	7	7	7	7	7	7	7	7	7	7	7	7	7	7	7	7	7	7	7	7	7	7	7	7
247	868	1	1	1	2	5	5	4	4	5	4	7	4	1	1	1	1	7	1	4	5	5	4	7	7	4	7	5	5	4	7	7	7	7	5	5	5	5	5	4	4	5	5
248	620	2	1	1	2	5	7	7	7	7	7	7	7	1	1	1	1	4	1	4	4	4	4	7	7	7	7	7	7	7	7	7	7	7	7	7	7	7	7	7	7	7	7
249	434	1	1	3	2	5	4	4	4	4	4	4	4	4	3	3	3	3	3	5	4	3	3	4	4	4	4	4	4	4	4	4	4	4	4	4	4	5	4	4	4	4	4
250	471	2	1	4	4	5	1	1	1	1	1	1	1	7	7	7	7	7	7	7	7	4	4	4	1	1	1	1	1	1	1	1	1	1	1	1	1	1	1	1	1	1	1
251	447	1	1	1	2	2	7	7	7	7	7	7	7	4	1	1	1	4	1	4	4	7	7	7	7	7	7	7	7	7	7	7	7	7	7	7	7	7	7	7	7	7	7
252	496	1	1	1	3	1	7	7	7	7	7	7	7	7	7	7	7	7	7	7	7	7	7	7	7	7	7	7	7	7	7	7	7	7	7	7	7	7	7	7	7	7	7
253	686	2	1	1	3	3	3	2	3	3	3	3	3	5	3	4	4	6	6	5	4	6	6	6	5	5	4	6	6	4	4	5	5	5	5	6	7	5	5	5	4	4	4
254	383	1	1	2	2	2	4	4	5	4	6	5	5	3	2	3	3	3	2	2	3	6	6	6	6	6	6	6	6	6	6	6	5	5	5	5	6	7	5	5	6	6	5
255	454	1	1	3	4	3	4	4	4	4	4	4	4	4	4	4	4	4	4	4	4	5	5	5	4	4	4	4	4	4	4	4	4	4	4	4	5	4	4	4	4	4	4
256	620	2	4	4	4	4	7	7	7	1	7	7	7	1	1	1	1	1	1	1	1	1	7	7	7	7	7	7	7	7	7	7	7	7	7	7	7	7	7	7	7	7	7
257	366	2	1	2	1	1	3	3	3	3	3	3	3	3	3	3	3	3	3	4	4	2	3	2	2	2	2	2	5	5	5	5	5	5	5	5	5	5	5	5	5	5	5
258	630	2	3	1	2	5	1	1	6	6	6	6	6	6	6	6	6	6	6	6	6	6	1	6	6	6	6	6	1	1	6	6	6	6	6	6	7	7	7	7	1	7	7
259	637	2	3	4	4	5	2	2	2	2	2	2	2	2	2	2	2	2	2	2	2	2	2	2	2	2	2	2	2	2	2	2	2	2	2	2	2	2	2	2	2	2	2
260	702	2	3	1	2	5	1	6	1	7	7	1	7	7	1	7	7	7	7	7	1	1	1	1	1	7	1	1	1	1	7	7	7	7	1	1	1	1	7	1	1	1	1
261	412	1	3	4	4	2	7	7	7	7	7	7	7	7	7	7	7	7	7	7	7	7	7	7	7	7	7	7	7	7	7	7	7	7	7	7	7	7	7	7	7	7	7
262	684	2	1	1	1	5	4	4	4	4	4	4	4	4	4	4	4	5	4	5	5	4	4	4	5	5	5	4	4	4	4	5	5	5	3	3	3	5	5	5	5	4	5
263	523	1	2	1	2	5	1	1	1	1	1	1	1	7	7	7	7	7	7	7	7	7	4	5	1	1	1	1	4	4	3	1	1	1	1	1	1	1	1	1	1	1	1
264	498	2	1	2	1	2	7	7	7	7	7	7	7	1	1	1	1	1	1	1	1	1	7	7	7	7	7	7	7	7	7	7	7	7	7	7	7	7	7	7	7	7	7
265	428	2	1	1	1	4	7	7	7	7	7	7	7	7	7	7	7	7	7	7	7	7	7	7	7	7	7	7	7	7	7	7	7	7	7	7	7	7	7	7	7	7	7
266	375	1	1	2	1	5	3	3	3	3	2	4	6	5	6	5	4	4	3	3	4	3	4	3	3	3	4	2	2	2	2	5	5	6	4	5	3	4	4	3	4	4	4
267	357	2	1	2	1	2	7	7	7	7	7	7	7	7	7	7	7	7	7	7	7	7	7	7	7	7	7	7	7	7	7	7	7	7	7	7	7	7	7	7	7	7	7
268	414	2	1	2	1	5	5	3	3	3	4	4	4	4	4	4	4	7	7	7	7	4	3	4	4	7	6	5	5	5	5	5	5	5	5	5	5	5	5	5	4	4	5
269	698	2	1	2	1	4	7	7	7	7	7	7	7	1	1	1	1	1	1	1	1	7	7	7	7	7	7	7	7	7	7	7	7	7	7	7	7	7	7	7	7	7	7
270	393	2	4	1	1	5	4	3	3	4	4	3	3	5	5	3	3	5	5	5	5	4	3	3	5	5	5	4	3	3	3	4	4	4	3	3	3	3	3	4	4	4	3
271	430	2	1	2	1	1	3	3	3	2	5	5	5	4	4	4	4	4	4	4	4	3	4	4	4	3	4	4	3	4	3	4	3	4	4	5	3	6	4	3	4	4	3
272	450	2	2	1	2	5	1	1	1	1	1	1	1	7	7	7	7	7	7	7	7	1	1	1	1	1	1	1	1	1	1	1	1	1	1	1	1	1	1	1	1	1	1
273	474	2	3	3	3	5	5	7	7	6	6	6	6	6	5	5	6	6	6	6	1	7	7	7	7	7	7	7	7	7	7	7	7	7	7	7	7	7	7	7	7	7	7
274	470	2	1	1	1	1	7	7	7	7	7	7	7	2	2	2	2	2	2	3	4	7	7	7	7	7	7	7	5	5	6	7	7	7	7	7	7	7	7	7	7	7	7
275	594	1	1	4	4	3	7	7	7	7	7	7	7	1	1	1	1	1	1	1	1	7	7	6	6	6	6	6	6	6	6	6	6	7	7	7	7	7	7	7	7	7	7
276	335	2	2	1	1	1	4	4	4	4	4	4	4	4	4	4	4	4	4	4	4	4	4	4	4	4	4	4	4	4	4	4	4	4	4	4	4	4	4	4	4	4	4
277	443	2	1	1	1	1	1	1	1	1	1	1	1	1	1	1	1	1	1	1	1	1	1	1	1	1	1	1	1	1	1	1	1	1	1	1	1	1	1	1	1	1	1
278	1785	2	1	2	1	5	2	2	5	3	3	3	3	2	2	2	2	2	2	2	2	2	2	2	2	2	2	2	3	3	3	3	5	4	2	3	5	4	3	3	4	5	6
279	606	2	1	1	1	1	2	1	2	2	2	3	2	1	1	2	2	2	2	1	2	1	1	1	1	1	2	2	1	2	2	2	2	2	2	2	2	2	1	1	1	2	2
280	637	2	2	2	3	5	4	3	3	3	3	1	4	4	4	4	4	4	6	4	4	4	3	3	3	4	4	4	4	4	4	4	4	4	4	4	4	4	4	1	1	1	4
281	490	1	3	2	4	4	7	7	7	7	7	7	7	7	7	7	7	7	5	5	5	5	5	5	5	6	6	5	5	5	5	5	5	5	5	5	5	5	5	5	5	5	5
282	415	2	1	3	2	3	7	7	7	7	7	7	7	7	7	7	7	7	7	7	7	7	7	7	7	7	7	7	7	7	7	7	7	7	7	7	7	7	7	7	7	7	7
283	608	1	1	4	4	4	7	7	4	7	7	7	7	5	1	1	1	1	1	1	1	7	7	7	7	7	7	7	7	7	7	7	7	7	7	7	7	7	7	7	7	7	7
284	535	2	1	2	2	5	4	4	4	4	4	4	1	1	1	1	1	1	1	1	1	1	3	2	1	1	1	1	1	1	1	1	1	1	1	1	1	1	1	1	1	1	1
285	569	2	1	2	1	5	5	7	4	4	7	4	4	7	4	4	4	7	7	7	7	7	7	7	7	7	7	7	7	4	5	7	4	4	4	7	7	4	4	4	4	4	4
286	1051	2	2	1	2	5	7	7	7	1	1	7	7	7	7	7	7	7	7	7	7	1	1	1	7	1	1	1	1	1	1	1	1	1	1	1	1	1	1	1	1	1	1
287	421	2	1	2	2	1	3	3	3	2	3	3	3	3	3	5	5	5	5	5	5	5	5	5	4	4	4	4	4	4	4	3	3	3	3	3	3	3	2	2	3	3	3
288	484	1	1	1	1	5	2	2	2	2	3	2	3	4	3	3	3	4	4	3	4	4	4	4	4	4	4	7	5	4	3	4	5	5	4	4	4	5	4	4	4	4	4
289	388	1	1	1	2	1	7	7	7	7	7	7	7	7	7	7	7	7	7	7	7	7	7	7	7	7	7	7	7	7	7	7	7	7	7	7	7	7	7	7	7	7	7
290	368	2	4	1	2	1	3	3	3	3	3	3	3	3	4	4	3	3	4	4	4	4	5	4	3	5	4	4	3	4	3	4	4	4	4	3	4	4	4	5	4	3	4
291	408	2	1	1	2	5	1	1	1	1	1	1	1	1	1	1	1	1	1	1	1	1	1	1	1	1	1	1	1	1	1	1	1	1	1	1	1	3	3	3	3	3	3
292	1568	1	1	1	1	5	7	7	7	7	7	7	7	7	7	7	7	7	7	7	7	7	7	7	7	7	7	7	7	7	7	7	7	7	7	7	7	7	7	7	7	7	7
293	408	1	1	1	1	1	7	7	7	7	7	7	7	7	7	7	7	7	7	7	7	7	7	7	7	7	7	7	7	7	7	7	7	7	7	7	7	7	7	7	7	7	7
294	425	1	1	4	3	5	5	5	5	5	5	5	6	5	5	5	3	6	4	4	7	7	6	6	6	6	6	6	6	6	5	5	5	6	6	6	6	6	6	6	6	6	6
295	632	2	1	2	2	5	4	5	4	3	2	1	5	4	3	5	5	5	7	7	5	6	4	5	4	5	4	4	4	4	4	3	3	2	3	2	4	3	2	2	1	3	3
296	405	1	4	5	3	4	5	4	5	2	4	4	2	7	5	4	5	5	5	5	6	4	4	4	4	4	4	4	5	4	6	5	4	4	4	4	4	4	4	4	4	5	4
297	687	1	1	2	3	5	5	5	5	5	5	5	5	1	1	1	1	1	2	2	1	3	2	2	2	2	2	2	2	2	2	2	2	2	2	2	2	2	2	2	2	2	2
298	845	2	3	2	1	5	1	1	1	1	1	1	1	7	7	7	7	7	7	7	7	1	7	7	1	1	1	1	1	7	7	1	1	1	7	1	7	1	1	1	1	1	1
299	931	1	2	2	2	5	7	7	7	7	7	7	7	4	7	7	7	7	7	7	7	7	7	7	7	7	7	7	7	7	7	7	7	7	7	7	7	7	7	7	7	7	7
300	490	2	4	1	2	5	3	3	3	3	3	3	3	2	3	3	3	3	3	3	3	3	3	3	3	3	3	3	3	3	3	4	3	5	4	3	3	4	4	3	3	3	3
301	523	2	3	2	4	4	7	7	7	7	7	7	7	1	1	1	4	7	4	7	1	5	4	7	7	7	7	7	5	7	7	7	7	7	7	7	7	7	7	7	7	7	7
302	842	1	1	3	4	2	6	6	6	6	6	5	6	3	1	1	1	1	5	2	2	6	6	6	6	6	6	6	6	6	6	6	6	6	6	6	6	6	6	6	3	6	6
303	629	2	3	3	4	3	1	1	1	1	1	1	1	1	1	1	1	1	1	1	1	1	1	1	2	1	1	1	1	1	1	1	1	1	1	1	1	1	1	1	1	1	1
304	602	1	1	3	2	1	7	7	7	7	5	6	5	6	6	1	6	6	6	6	6	6	6	6	6	6	6	6	6	6	6	6	6	6	6	6	6	6	6	6	6	5	6
305	402	1	1	1	1	1	4	3	2	1	1	3	3	2	1	1	2	2	2	2	2	3	1	1	2	2	3	3	3	3	3	2	3	2	3	2	2	2	2	2	2	2	2
306	425	1	4	2	1	1	5	6	6	6	5	5	5	7	7	7	7	7	7	7	7	7	7	7	7	7	7	7	7	7	7	7	7	7	7	7	7	7	7	7	7	5	6
307	500	1	2	2	1	5	4	3	4	4	2	4	6	1	1	1	4	1	2	7	4	3	7	4	2	3	5	3	3	2	3	3	7	4	5	6	4	4	4	4	3	3	6
308	495	1	4	1	3	1	3	5	3	5	4	3	5	6	5	4	6	6	4	5	6	4	6	5	6	6	6	5	5	5	6	6	6	6	5	5	6	6	6	6	5	6	6
309	366	2	1	3	3	2	5	5	5	5	5	5	5	5	5	5	5	5	5	5	5	5	5	5	5	5	5	5	5	5	5	5	5	5	5	5	5	5	5	5	5	5	5
310	525	2	1	5	4	3	4	2	5	2	5	2	2	7	6	6	6	7	6	6	5	5	5	5	6	6	5	6	5	4	4	4	5	4	4	6	5	4	4	2	2	2	3
311	392	2	1	2	2	2	7	6	6	5	5	5	6	4	6	4	5	5	5	6	6	5	5	5	5	5	5	5	5	5	5	5	6	5	5	5	5	5	5	5	6	5	5
312	590	2	1	2	2	5	4	4	4	4	4	4	4	4	4	4	4	4	4	4	4	4	5	4	4	4	4	4	4	4	4	4	4	4	4	4	4	4	4	4	4	4	4
313	483	1	1	4	3	5	4	3	5	4	5	5	3	7	4	1	1	7	7	7	7	7	7	7	7	7	7	7	7	7	7	7	7	7	7	7	7	7	7	7	7	7	7
314	467	2	1	1	2	1	2	2	2	2	2	2	2	2	2	2	2	2	2	2	2	2	2	2	2	2	2	2	2	2	2	2	2	2	2	2	2	2	2	3	3	2	2
315	498	1	3	5	4	4	7	7	6	7	7	7	7	2	2	2	2	5	6	5	5	7	7	7	7	6	7	7	7	7	7	7	7	7	7	7	7	6	6	6	6	6	7
316	811	2	2	1	1	5	7	7	7	5	4	4	4	1	1	1	1	1	4	1	1	3	7	7	7	7	7	5	5	5	5	7	7	4	5	4	4	7	7	4	5	5	4
317	736	1	3	3	3	3	5	5	5	5	5	5	5	5	5	5	5	5	5	5	5	5	5	5	5	5	5	5	5	5	5	5	5	5	5	5	5	5	5	5	5	5	5
318	564	2	1	2	2	5	3	4	4	4	5	5	4	3	2	3	2	5	3	3	3	3	4	4	3	3	3	3	4	4	5	6	6	5	5	5	5	3	5	5	5	5	5
319	436	2	4	1	1	1	7	7	7	7	7	7	7	7	7	7	7	7	7	7	7	7	7	7	7	7	7	7	7	7	7	7	7	7	7	7	7	7	7	7	7	7	7
320	630	1	1	1	1	3	7	7	7	7	7	7	7	1	1	1	1	1	1	1	1	7	7	7	7	7	7	7	7	7	7	7	7	7	7	7	7	7	7	1	1	1	1
321	702	2	1	1	2	1	7	7	7	6	6	6	6	5	5	5	5	6	5	5	5	7	5	6	7	7	6	7	6	6	6	7	6	6	5	6	6	6	6	6	7	7	6
322	614	2	1	2	2	5	7	7	7	7	7	7	7	7	7	7	7	7	7	7	7	7	7	7	7	7	7	7	7	7	7	7	7	7	7	7	7	7	7	7	7	7	7
323	662	1	4	3	4	5	1	1	1	1	1	4	1	7	7	7	7	7	7	7	7	1	1	1	1	3	1	1	2	4	1	1	1	1	1	1	1	1	1	1	1	1	1
324	681	2	3	2	2	3	5	5	5	5	5	5	5	3	3	3	3	3	3	3	3	5	5	5	5	5	5	5	5	5	5	6	6	5	5	5	5	6	6	6	5	6	6
325	575	1	1	5	4	4	7	7	7	7	7	7	7	7	7	7	7	7	7	7	7	7	7	7	7	7	7	7	7	7	7	7	7	7	7	7	7	7	7	7	7	7	7
326	382	2	1	1	1	5	1	1	1	1	1	1	1	6	5	5	7	7	7	7	7	1	1	1	1	1	1	1	1	1	1	1	1	1	1	1	1	1	1	1	1	1	1
327	1317	2	4	1	3	5	1	1	1	1	1	1	1	7	7	7	7	7	7	7	7	1	1	1	1	2	2	1	1	1	1	1	1	1	1	1	1	1	1	1	1	1	1
328	397	1	1	3	3	2	6	6	6	6	6	6	6	6	6	6	6	6	6	6	6	6	6	6	6	6	6	7	7	7	7	7	7	7	7	7	7	7	7	7	7	7	7
329	395	1	2	1	1	5	1	1	1	1	1	1	1	1	1	1	1	1	1	1	1	1	1	1	1	1	1	1	1	1	1	1	1	1	1	1	1	1	1	1	1	1	1
330	410	2	1	1	2	2	4	4	4	3	4	3	3	5	4	5	5	5	4	5	5	6	6	6	4	4	4	5	4	4	4	5	5	4	4	4	5	4	4	4	4	4	4
331	425	1	1	1	3	5	6	6	6	6	6	6	6	6	6	6	6	6	6	6	6	6	6	6	6	6	6	6	6	6	6	6	6	6	6	6	6	6	6	6	6	6	6
332	356	2	1	3	1	1	5	5	5	5	5	5	5	5	5	5	5	5	5	5	5	5	5	5	5	5	5	5	5	5	5	5	5	5	5	5	5	5	5	5	5	5	5
333	469	2	1	3	3	5	7	7	7	7	7	7	7	7	7	7	7	7	7	7	7	7	7	7	7	7	7	7	7	7	7	7	7	7	7	7	7	7	7	7	7	7	7
334	1259	1	2	1	3	5	4	5	4	7	4	4	4	5	5	4	5	6	5	4	4	6	5	5	5	5	4	5	5	4	5	5	5	4	4	4	3	4	5	4	5	4	4
335	486	1	2	3	3	2	7	7	7	7	7	7	7	7	7	7	7	1	1	1	1	7	7	7	7	7	7	7	7	7	7	7	7	7	7	7	7	7	7	7	7	7	7
336	396	2	1	2	2	3	6	6	6	6	7	7	7	7	7	7	7	7	7	7	7	7	7	7	7	7	7	7	7	7	7	7	7	7	7	7	7	7	7	7	7	7	7
337	483	1	1	1	1	5	4	4	4	4	4	4	4	3	3	3	3	3	3	3	3	5	6	4	4	4	4	4	4	4	4	4	4	3	2	3	3	3	3	3	3	3	3
338	571	2	1	1	1	1	1	1	1	1	1	1	1	7	7	7	7	7	7	7	7	1	1	1	7	1	1	1	1	1	1	1	1	1	1	1	1	1	1	1	1	1	1
339	826	2	1	1	1	1	6	5	2	5	6	5	6	4	4	3	4	5	4	5	5	4	4	2	5	5	6	5	5	5	5	6	6	5	4	5	6	7	7	5	5	5	6
340	727	2	1	2	1	3	7	7	7	7	7	7	1	1	7	7	1	7	1	7	7	7	7	6	7	7	7	7	7	5	4	5	6	6	4	3	3	6	7	6	6	6	6
341	428	1	1	2	1	5	7	6	3	3	4	4	4	4	6	7	5	2	3	3	3	3	3	3	2	3	4	4	4	3	3	3	4	4	7	5	5	5	5	5	5	5	5
342	623	2	2	2	1	5	7	7	5	4	5	4	4	1	1	1	4	1	4	3	4	4	4	5	4	5	7	5	4	4	4	4	4	7	4	4	4	5	7	4	4	4	5
343	413	1	1	1	1	5	3	3	3	3	3	3	3	3	3	3	3	3	3	3	3	3	3	3	3	3	3	3	3	3	3	3	3	3	3	3	3	3	3	3	3	3	3
344	774	1	1	1	1	5	7	7	7	7	7	7	7	1	1	1	1	1	1	1	1	7	7	7	7	7	7	7	7	7	7	7	7	7	7	7	7	7	7	7	7	7	7
345	591	1	1	3	4	4	7	7	7	7	7	7	7	1	1	1	1	1	1	1	1	7	7	7	7	7	7	7	7	7	7	7	7	7	7	7	7	7	7	7	7	7	7
346	695	2	1	1	2	1	4	4	4	4	4	4	4	3	3	3	3	4	4	4	7	7	7	7	7	7	7	5	6	7	7	7	7	6	7	7	7	7	7	6	7	6	7
347	467	1	1	3	3	5	7	7	7	7	7	7	7	7	7	7	7	7	7	7	7	7	7	7	7	7	7	7	7	7	7	7	7	7	7	7	4	4	4	4	4	4	4
348	357	1	1	3	4	2	4	4	4	4	4	6	6	6	6	5	6	6	5	6	6	5	6	6	5	6	6	6	6	6	6	6	4	5	7	7	7	7	6	6	4	6	5
349	404	2	3	1	1	5	5	5	5	3	3	3	3	7	4	5	5	5	5	5	5	5	5	5	5	5	5	5	5	5	5	5	5	5	5	5	5	5	5	5	5	5	5
350	343	2	3	1	1	1	5	5	5	5	5	5	5	5	5	5	5	5	5	5	5	5	5	5	5	5	5	5	5	5	5	5	5	5	5	5	5	5	5	5	5	5	5
351	777	2	2	3	2	1	6	7	7	7	7	7	7	7	7	7	1	1	1	1	1	7	7	7	7	7	7	7	7	7	7	7	7	7	7	7	7	7	7	7	7	7	7
352	652	1	3	1	1	2	4	5	4	5	6	5	6	5	6	5	6	5	6	5	4	5	4	5	4	5	5	5	4	5	4	5	4	5	4	5	6	6	5	5	6	5	6
353	676	2	3	1	1	5	2	5	4	3	5	4	5	1	2	2	1	2	2	3	5	4	3	5	4	4	4	4	4	3	4	3	3	4	3	3	5	5	6	2	2	2	2
354	634	2	1	2	1	5	5	6	5	4	4	6	6	4	5	4	4	4	4	5	5	5	6	6	5	6	6	6	7	6	6	7	7	6	5	5	4	6	5	5	4	5	6
355	645	1	3	4	3	5	5	6	6	3	6	6	6	3	3	2	2	2	2	2	2	6	5	6	7	7	6	7	5	6	5	7	7	7	5	5	5	7	7	7	5	3	7
356	468	2	2	3	3	5	7	7	7	4	5	7	7	7	7	7	7	7	7	7	7	7	7	7	7	7	7	7	7	7	7	7	7	7	7	7	7	7	7	7	7	7	7
357	649	1	1	1	1	5	6	2	1	7	6	1	7	1	1	1	4	7	7	1	1	1	2	2	6	6	6	6	7	7	7	7	7	7	7	7	7	7	7	7	7	7	7
358	421	2	1	3	2	2	5	4	4	4	4	4	4	4	1	1	2	3	2	2	3	3	3	3	3	3	3	3	4	4	3	3	4	7	7	6	5	4	5	5	5	5	5
359	580	1	1	2	3	5	1	1	1	1	7	1	7	7	7	7	7	7	7	7	7	1	1	1	1	7	7	7	7	7	7	7	1	7	7	7	7	1	1	1	7	1	1
360	1082	1	1	1	1	1	7	7	7	7	7	7	7	1	1	1	1	7	7	1	7	7	7	7	7	7	1	7	7	7	7	7	7	7	7	7	7	7	7	7	7	7	7
361	547	1	3	1	4	5	4	5	3	5	4	5	4	5	4	4	4	5	4	4	4	4	4	4	4	5	5	5	5	3	3	3	5	4	5	3	5	4	4	5	4	5	5
362	4404	1	2	1	1	1	3	3	3	3	3	3	3	3	3	3	3	3	3	3	3	4	5	5	5	4	5	5	3	5	3	5	5	3	5	3	5	3	5	3	5	4	3
363	655	1	1	3	3	3	5	5	3	6	7	7	7	3	1	1	1	6	5	2	1	7	7	7	7	7	7	7	7	7	7	7	7	7	7	7	7	7	7	7	7	7	7
364	542	2	2	1	2	3	6	4	4	5	5	5	5	2	2	2	2	2	2	3	3	2	2	2	5	6	5	2	5	6	6	4	4	5	5	5	5	5	3	3	6	2	3
365	494	2	1	5	4	4	4	4	1	4	4	4	4	7	7	7	6	7	6	7	7	6	6	6	4	4	5	5	4	4	5	5	4	4	4	5	5	4	4	4	4	4	4
366	527	2	1	4	4	2	1	1	1	1	6	1	1	7	7	7	7	7	7	7	7	2	4	3	2	2	4	4	6	4	2	4	4	4	5	6	6	2	1	1	1	3	1
367	637	2	1	5	4	2	1	1	1	3	1	1	1	1	1	1	5	7	7	7	7	1	1	1	1	1	1	6	6	4	2	1	2	1	7	7	7	1	1	2	1	1	1
368	474	2	1	1	1	5	1	1	4	1	3	7	3	7	1	1	1	1	4	7	4	3	3	3	4	3	3	2	3	6	6	2	4	4	4	7	7	5	4	3	4	4	4
369	565	1	4	1	1	5	1	2	2	3	4	6	4	6	6	5	5	3	4	4	5	2	3	3	5	5	2	2	2	3	2	3	2	2	1	1	1	4	5	2	1	1	2
370	534	1	1	3	2	5	3	3	3	3	6	4	3	5	4	4	4	6	3	5	5	3	2	3	3	4	4	3	3	3	3	4	4	4	4	4	5	3	3	3	3	3	2
371	428	2	1	1	3	1	2	2	3	3	2	3	3	6	6	6	6	6	5	4	6	2	3	3	3	3	2	4	3	5	5	5	6	4	3	3	3	3	3	3	3	4	4
372	473	2	3	2	1	1	5	4	5	5	6	6	6	4	4	4	3	5	6	5	4	3	4	5	7	7	6	5	3	4	3	6	6	6	7	5	5	6	6	5	5	6	5
373	657	2	1	1	3	5	1	4	4	1	1	1	7	7	1	4	3	1	1	4	4	1	4	4	7	7	7	1	1	1	1	1	7	7	1	7	7	7	7	7	4	5	7
374	519	2	4	1	1	5	2	2	3	3	3	3	3	6	6	6	4	7	7	6	6	3	3	5	5	5	3	3	4	6	5	6	6	6	5	6	6	5	2	2	6	5	4
375	457	2	1	1	1	5	2	2	2	2	2	1	2	6	7	4	5	6	5	6	6	3	4	3	6	3	5	6	2	2	2	2	2	2	2	2	1	1	1	1	1	1	2
376	405	2	3	1	1	5	3	3	3	3	3	3	3	3	3	4	3	5	4	4	4	4	4	4	4	4	4	4	4	4	4	4	4	4	4	4	4	4	4	4	4	5	4
377	741	2	1	5	4	3	5	5	5	5	5	5	5	3	2	2	2	7	7	7	6	5	5	6	5	5	5	5	4	5	5	5	5	5	5	5	5	5	5	5	5	5	5
378	392	2	2	1	1	5	7	7	7	7	7	7	7	7	7	7	6	6	7	7	7	7	7	6	7	7	7	7	7	7	7	7	7	7	7	7	7	7	7	7	7	7	7
379	488	1	1	4	4	3	6	6	5	6	6	6	6	5	2	5	5	6	6	6	6	7	6	6	4	6	6	6	6	5	6	6	6	6	6	6	6	6	6	6	6	6	6
380	603	1	1	1	1	3	5	5	5	5	4	5	5	1	2	4	4	4	4	4	4	4	5	4	5	5	5	5	4	4	4	5	5	5	5	5	5	5	5	5	5	5	5
381	443	2	1	1	1	5	5	5	5	5	5	3	6	7	4	4	4	4	4	7	7	3	3	3	4	5	4	4	4	4	4	4	4	4	4	4	4	4	4	4	3	4	4
382	817	1	4	2	3	4	7	7	7	7	7	7	7	1	1	1	1	1	1	1	1	7	7	7	7	7	7	7	7	7	7	7	7	7	7	7	7	7	7	7	7	7	7
383	769	1	1	1	4	5	4	4	4	4	4	4	4	7	7	4	4	7	4	7	7	7	4	1	7	7	7	4	1	4	4	7	1	1	1	1	4	7	4	1	1	1	1
384	417	1	2	3	4	5	3	3	3	3	7	2	2	7	1	1	1	7	7	7	7	2	3	3	3	7	3	3	3	3	3	3	3	3	3	3	3	3	3	3	3	3	3
385	639	2	4	1	3	5	3	3	3	1	2	3	2	7	7	5	4	7	7	7	7	2	1	2	1	2	2	2	2	2	2	2	2	2	2	2	2	2	2	1	1	1	1
386	602	2	2	1	2	5	1	1	1	1	2	5	2	7	7	6	6	7	6	4	5	1	2	2	1	1	1	2	2	4	2	2	2	2	2	1	3	2	2	5	2	2	3
387	436	2	3	2	1	5	7	1	1	1	1	1	1	1	7	1	7	1	7	1	7	1	7	7	1	7	1	7	1	7	1	7	1	1	7	1	7	1	7	1	7	1	7
